# Supplementary material for: Pseurotin D Induces Apoptosis through Targeting Redox Sensitive Pathways in Human Lymphoid Leukemia Cells
Source: Antioxidants (Basel). 2021 Oct 5;10(10):1576. doi: 10.3390/antiox10101576 (PMC8533295; doi:10.3390/antiox10101576)
Supplement: Supplementary file 1 [file antioxidants-10-01576-s001.zip]

Archive with 1 entries (1 files):
- antioxidants-1371604-supplementary.pdf
